# Supplementary material for: Proton Beam Therapy in Gynecological Cancers: A Systematic Review of Indications, Complications, and Limitations
Source: Medicina (Kaunas). 2026 Feb 6;62(2):334. doi: 10.3390/medicina62020334 (PMC12941855; doi:10.3390/medicina62020334)
Supplement: Supplementary file 1 [file medicina-62-00334-s001.zip]

Archive with 2 entries (2 files):
- File S2. bis. Suppl. Mat_PRISMA_2020_checklist.pdf
- File S1. Suppl Mat_Cohort Studies_Risk of bias assessment.pdf
